# Supplementary material for: Unravelling and reconstructing the biosynthetic pathway of bergenin
Source: Nat Commun. 2024 Apr 26;15:3539. doi: 10.1038/s41467-024-47502-2 (PMC11053098; doi:10.1038/s41467-024-47502-2)
Supplement: Supplementary file 4 — Supplementary Data 1 [file 41467_2024_47502_MOESM4_ESM.xlsx]

## Sheet: Sheet1
Supplementary Data 1 Primer pairs used in vectors construction
Primer name	Primer sequence (5¢-3¢)
AjCGT1-F	ATGTCTAACTCCGGCAACCAAGAACC
AjCGT1-R	CTAATTTTTCTTCAACGTAGTAATTAAATCAGATAAAGCC
AjCGT2-F	ATGTCTAACTCCGGCAACCAAGAACC
AjCGT2-R	CTAATTTTTCTTCACCGTAGTAATTAAACCAGATAAAGCC
AjOMT2-F	ATGGAGCAGTCGATAAACAGGAC
AjOMT2-R	CAATGAGTGCGCATACAGAAAGTGC
pET28a-AjCGT1-F	GTGCCGCGCGGCAGCCATATGTCTAACTCCGGCAACCAA
pET28a-AjCGT1-R	GGCCGCAAGCTTGTCGACTAATTTTTCTTCAACGTAGT
pET28a-AjCGT2-F	GTGCCGCGCGGCAGCCATATGCATGCTCGAGCGGCCGCC
pET28a-AjCGT2-R	GGCCGCAAGCTTGTCGACTAATTTTTCTTCACCGTAGT
pET28a-AjOMT2-F	GTGCCGCGCGGCAGCCATATGGAGCAGTCGATAAACAGGAC
pET28a-AjOMT2-R	GGCCGCAAGCTTGTCGATCAATGAGTGCGCATACAGAAAGTGC
EcoRI-pobA**-F	CACCACAGCCAGGATCCGATGAAAACCCAGGTTGCGATCATC
NotI-pobA**-R	TAAGCATTATGCGGCCGCTTATTCGATTTCTTCATACGGCAGA
EcoRⅤ-UbiC-F	GCAGATCTCAATTGGATAATGAGCCACCCGGCGCTGACCCAG
XhoI-UbiC-R	TTTCTTTACCAGACTCGATTAGTACAGCGGGCTCGCCGGCAG
EcoRI-AjOMT2-F	ATCACCACAGCCAGGATCCGATGGAGCAGTCGATAAACAGGAC
NotI-AjOMT2-R	GACTTAAGCATTATGCGGCCTCAATGAGTGCGCATACAGAAAG
XhoI-AjCGT1-F	TTCTTTACCAGACTCGAGCTAATTTTTCTTCAACGTAGTAATTA
EcoRⅤ-AjCGT1-R	CACCACAGCCAGGATCCGATGACACAACCTCTTTTTCTGATC
AjOMT2-156D-F	TTGATTTTGCTTATATTGACGACGACAAGGAAAACTACTTAAATTACCACAAGAG
AjOMT2-156D-R	GTCGTCAATATAAGCAAAATCAAAAGTCCCTTC
AjOMT2-157A-F	GATTTTGCTTATATTGACGCGGCGAAGGAAAACTACTTAAATTACCACAAGAG
AjOMT2-157A-R	CGCCGCGTCAATATAAGCAAAATCAAAAGTCCCT
AjOMT2-158A-F	TTGCTTATATTGACGCGGACGCGGAAAACTACTTAAATTACCACAAGAGATTATTAAAGCTGG
AjOMT2-158A-R	CGCGTCCGCGTCAATATAAGCAAAATCAAAAGT
AjOMT2-159A-F	GGTAATTTAAGTAGTTCGCCTTGTCCGCGTCAATATAAGC
AjOMT2-159A-R	GCGAACTACTTAAATTACCACAAGAGATTATTAAAGC
AjOMT2-160A-F	CTCTTGTGGTAATTTAAGTACGCTTCCTTGTCCGCGTCAATAT
AjOMT2-160A-R	GCGTACTTAAATTACCACAAGAGATTATTAAAGCTGG
AjOMT2-185A-F	TCGCATACGACAATACGCTTGCGAAAGGATATGTTGTTATGCCTGAAGAG
AjOMT2-185A-R	CGCAAGCGTATTGTCGTATGCGATTATCCCACC
AjOMT2-203A-F	TGCCAGAGCTTTTAAAACCTGCGCGGAAATACATGATCGAGTTCAATAAATCAC
AjOMT2-203A-R	CGCAGGTTTTAAAAGCTCTGGCACAGACTCTTC
AjOMT2-104I-F	GAGAGATCGTGGCCATAGATATTAACCGAAAGGCTTTCGAAATAGGAT
AjOMT2-104I-R	AATATCTATGGCCACGATCTCTCCATCATCAGG
AjOMT2-104Q-F	GAGAGATCGTGGCCATAGATCAGAACCGAAAGGCTTTCGAAATAGGAT
AjOMT2-104Q-R	CTGATCTATGGCCACGATCTCTCCATCATCAGG
AjOMT2-186F-F	CATATGACAATACGCTTTGGTTTGGATATGTTGTTATGCCTGAAGAGTC
AjOMT2-186F-R	CATATGACAATACGCTTTGGTTTGGATATGTTGTTATGCCTGAAGAGTC
AjOMT2-186G-F	CATATGACAATACGCTTTGGGGCGGATATGTTGTTATGCCTGAAGAGTC
AjOMT2-186G-R	GCCCCAAAGCGTATTGTCATATGCGATTATCCC
AjOMT2-186H-F	TACGCTTTGGCATGGATATGTTGTTATGCCTGAAG
AjOMT2-186H-R	CAACATATCCATGCCAAAGCGTATTGTCATATGCG
AjOMT2-186Y-F	TACGCTTTGGTATGGATATGTTGTTATGCCTGAAG
AjOMT2-186Y-R	CAACATATCCATACCAAAGCGTATTGTCATATGCG
AjOMT2-186E-F	TACGCTTTGGGAAGGATATGTTGTTATGCCTGAAG
AjOMT2-186E-R	CAACATATCCTTCCCAAAGCGTATTGTCATATGCG
AjOMT2-186R-F	TACGCTTTGGCGCGGATATGTTGTTATGCCTGAAG
AjOMT2-186R-R	CAACATATCCGCGCCAAAGCGTATTGTCATATGCG
AjOMT2-203S-F	TTTAAAACCTAGCCGGAAATACATGATCGAGTT
AjOMT2-203S-R	TGTATTTCCGGCTAGGTTTTAAAAGCTCTGGCA
AjOMT2-203T-F	TTTAAAACCTACCCGGAAATACATGATCGAGTT
AjOMT2-203T-R	TGTATTTCCGGGTAGGTTTTAAAAGCTCTGGCA
AjOMT2-203D-F	TTTAAAACCTGATCGGAAATACATGATCGAGTT
AjOMT2-203D-R	TGTATTTCCGATCAGGTTTTAAAAGCTCTGGCA
AjOMT2-203C-F	TTTAAAACCTTGCCGGAAATACATGATCGAGTT
AjOMT2-203C-R	TGTATTTCCGGCAAGGTTTTAAAAGCTCTGGCA
AjOMT2-203E-F	TTTAAAACCTGAACGGAAATACATGATCGAGTT
AjOMT2-203E-R	TGTATTTCCGTTCAGGTTTTAAAAGCTCTGGCA
AjOMT2-203G-F	TTTAAAACCTGGCCGGAAATACATGATCGAGTT
AjOMT2-203G-R	TGTATTTCCGGCCAGGTTTTAAAAGCTCTGGCA
AjOMT2-203H-F	TTTAAAACCTCATCGGAAATACATGATCGAGTT
AjOMT2-203H-R	TGTATTTCCGATGAGGTTTTAAAAGCTCTGGCA
AjOMT2-203I-F	TTTAAAACCTATTCGGAAATACATGATCGAGTT
AjOMT2-203I-R	TGTATTTCCGAATAGGTTTTAAAAGCTCTGGCA
AjOMT2-203K-F	TTTAAAACCTAAACGGAAATACATGATCGAGTT
AjOMT2-203K-R	TGTATTTCCGTTTAGGTTTTAAAAGCTCTGGCA
AjOMT2-203L-F	TTTAAAACCTCTGCGGAAATACATGATCGAGTT
AjOMT2-203L-R	TGTATTTCCGCAGAGGTTTTAAAAGCTCTGGCA
AjOMT2-203N-F	TTTAAAACCTAACCGGAAATACATGATCGAGTT
AjOMT2-203N-R	TGTATTTCCGGTTAGGTTTTAAAAGCTCTGGCA
AjOMT2-203P-F	TTTAAAACCTCCGCGGAAATACATGATCGAGTT
AjOMT2-203P-R	TGTATTTCCGCGGAGGTTTTAAAAGCTCTGGCA
AjOMT2-203Q-F	TTTAAAACCTCAGCGGAAATACATGATCGAGTT
AjOMT2-203Q-R	TGTATTTCCGCTGAGGTTTTAAAAGCTCTGGCA
AjOMT2-203R-F	TTTAAAACCTCGCCGGAAATACATGATCGAGTT
AjOMT2-203R-R	TGTATTTCCGGCGAGGTTTTAAAAGCTCTGGCA
AjOMT2-203V-F	TTTAAAACCTGTGCGGAAATACATGATCGAGTT
AjOMT2-203V-R	TGTATTTCCGCACAGGTTTTAAAAGCTCTGGCA
AjOMT2-203W-F	TTTAAAACCTTGGCGGAAATACATGATCGAGTT
AjOMT2-203W-R	TGTATTTCCGCCAAGGTTTTAAAAGCTCTGGCA
AjOMT2-203F-F	TTTAAAACCTTTTCGGAAATACATGATCGAGTT
AjOMT2-203F-R	TGTATTTCCGAAAAGGTTTTAAAAGCTCTGGCA
AjOMT2-203M-F	TTTAAAACCTATGCGGAAATACATGATCGAGTT
AjOMT2-203M-R	TGTATTTCCGCATAGGTTTTAAAAGCTCTGGCA
AjCGT1-23A-F	TATGGGCGCGCTCAATCCGCACCTCCGCC
AjCGT1-23A-R	GATTGAGCGCGCCCATACCGGCAGAGGG
AjCGT1-27A-F	CAATCCGGCGCTCCGCCTTGCCGCC
AjCGT1-27A-R	GGCGGAGCGCCGGATTGAGGTGGCCCATAC
AjCGT1-84A-F	CTCCGAAGCGAACCAGCCCGTTTTCCTCCG
AjCGT1-84A-R	CGGGCTGGTTCGCTTCGGAGAGGGGCTC
AjCGT1-85A-F	CGAACTCGCGCAGCCCGTTTTCCTCCGG
AjCGT1-85A-R	CGGGCTGCGCGAGTTCGGAGAGGGGCTCG
AjCGT1-92A-F	CCTCCGGGCGCAGTCAATTAACCGCTCCGGC
AjCGT1-92A-R	TTGACTGCGCCCGGAGGAAAACGGGCTG
AjCGT1-121A-F	CGACTTTGCGGCGGGCCTCTGTAGCTG
AjCGT1-121A-R	GGCCCGCCGCAAAGTCGGAGAAAAGGGCTGTG
AjCGT1-142A-F	CGTTGTCGCGTCTTCGGCTCAGTTCTTTTCCG
AjCGT1-142A-R	CCGAAGACGCGACAACGAAGTAATTTGGTATTTTGAGATCG
AjCGT1-147A-F	GGCTCAGGCGTTTTCCGTCTGGGCTACCC
AjCGT1-147A-R	CGGAAAACGCCTGAGCCGAAGAGGTGACAACG
AjCGT1-151A-F	TTCCGTCGCGGCTACCCTGGGTTATGTCAAC
AjCGT1-151A-R	GGGTAGCCGCGACGGAAAAGAACTGAGCCGAAG
AjCGT1-188A-F	TCATCTCGCGACTAAAGTCGCAACCTCGAATTCTC
AjCGT1-188A-R	CTTTAGTCGCGAGATGATTTGGGTTGAAAAATGGTTGGG
AjCGT1-367A-F	GCCGCAAGCGGGGGATCAACGGTTGAACGC
AjCGT1-367A-R	GATCCCCCGCTTGCGGCCAAGCTAGGACC
AjCGT1-368A-F	GCAACATGCGGATCAACGGTTGAACGCGG
AjCGT1-368A-R	GTTGATCCGCATGTTGCGGCCAAGCTAGG
AjCGT1-369A-F	ACATGGGGCGCAACGGTTGAACGCGGTGG
AjCGT1-369A-R	ACCGTTGCGCCCCATGTTGCGGCCAAGC
AjCGT1-370A-F	TGGGGATGCGCGGTTGAACGCGGTGGTTTTG
AjCGT1-370A-R	TCAACCGCGCATCCCCATGTTGCGGCCAAG
AjCGT1-328A-F	GAAGGGGTGGGCGGAGCAGGAAGCGATCCTGGC
AjCGT1-328A-R	CTTCCTGCTCCGCCCACCCCTTCACTACAATCC
AjCGT1-329A-F	TTGTAGTGAAGGGGTGGGTCGCGCAGGAAGCGATCCTGGCC
AjCGT1-329A-R	CTGCGCGACCCACCCCTTCACTACAATCCCCTTCTT
AjCGT1-331A-F	GGTCGAGCAGGCGGCGATCCTGGCCCACCCCGC
AjCGT1-331A-R	CCAGGATCGCCGCCTGCTCGACCCACCCCTTCA
AjCGT1-332F-F	TGGGTCGAGCAGGAATTTATCCTGGCCCACCCC
AjCGT1-332F-R	AAATTCCTGCTCGACCCACCCCTTCACTAC
AjCGT1-332D-F	TGGGTCGAGCAGGAAGATATCCTGGCCCACCCC
AjCGT1-332D-R	ATCTTCCTGCTCGACCCACCCCTTCACTAC
AjCGT1-332E-F	CGAGCAGGAAGAGATCCTGGCCCACCCCGCAAT
AjCGT1-332E-R	GGGCCAGGATCTCTTCCTGCTCGACCCACCCCT
AjCGT1-332K-F	TGGGTCGAGCAGGAAAAAATCCTGGCCCACCCC
AjCGT1-332K-R	TTTTTCCTGCTCGACCCACCCCTTCACTAC
AjCGT1-332Y-F	TGGGTCGAGCAGGAATATATCCTGGCCCACCCC
AjCGT1-332Y-R	ATATTCCTGCTCGACCCACCCCTTCACTAC
AjCGT1-332V-F	TGGGTCGAGCAGGAAGTGATCCTGGCCCACCCC
AjCGT1-332V-R	CACTTCCTGCTCGACCCACCCCTTCACTAC
AjCGT1-332Q-F	AGGGGTGGGTCGAGCAGGAACAGATCCTGGCCCACCCCGC
AjCGT1-332Q-R	GATCTGTTCCTGCTCGACCCACCCCTTCACTACAATC
EcoRI-AjOMT2opt-F	ATCACCACAGCCAGGATCCGATGGAGCAGAGTATTAACCGCAC
NotI-AjOMT2opt-R	GACTTAAGCATTATGCGGCCTTAATGGGTACGCATGCAAAAGG
NdeI-AjCGT1-F	TATAAGAAGGAGATATACATATGTCTAACTCCGGCAACCAAG
KpnI-AjCGT1-R	TTTCTTTACCAGACTCGAGGTTAATTTTTCTTCAACGTAGTAATTAAATCAG
NdeI-AjCGT1opt-F	TATAAGAAGGAGATATACATATGAGCAACAGTGGCAATCAG
KpnI-AjCGT1opt-R	TTTCTTTACCAGACTCGAGGTTAGTTTTTTTTCAGGGTGGTAATCAGATC
AjOMT2*opt-F	GCTGAAACCGACCCGTAAATATATGATCGAGTTCAACAAG
AjOMT2*opt-R	ATTTACGGGTCGGTTTCAGCAGTTCCGGAA
AjCGT1*opt-F	TGAACAGGAATTTATTCTGGCACATCCGGC
AjCGT1*opt-R	CCAGAATAAATTCCTGTTCAACCCAGCCTT
EcoRI-metK-F	ATCACCACAGCCAGGATCCGATGGCAAAACACCTTTTTACGTCC
NotI-metK-R	GACTTAAGCATTATGCGGCCTTACTTCAGACCGGCAGCAT
EcoRI-mtn-F	ATCACCACAGCCAGGATCCGATGCGGCCTTACTTCAGACCGGCAGCAT
NotI-mtn-R	GACTTAAGCATTATGCGGCCTTAGCCATGTGCAAGTTTCTGC
NdeI-luxS-F	TATAAGAAGGAGATATACATATGCCGTTGTTAGATAGCTTCAC
KpnI-luxS-R	TTACCAGACTCGAGGGTACCCTAGATGTGCAGTTCCTGCAAC
NdeI-galU-F	AAGAAGGAGATATACATATGATGGCTGCCATTAATACGAAAGTC
LINKER-galU-R	GCCATAGAACCACCACCCTTCTTAATGCCCATCTCTTCTTCAAGC
LINKER-pgm-F	TTAAGAAGGGTGGTGGTTCTATGGCAATCCACAATCGTGC
KpnI-pgm-R	TTACCAGACTCGAGGGTACCTTACGCGTTTTTCAGAACTTCGC
