# Supplementary material for: Unravelling and reconstructing the biosynthetic pathway of bergenin
Source: Nat Commun. 2024 Apr 26;15:3539. doi: 10.1038/s41467-024-47502-2 (PMC11053098; doi:10.1038/s41467-024-47502-2)
Supplement: Supplementary file 5 — Supplementary Data 2 [file 41467_2024_47502_MOESM5_ESM.xlsx]

## Sheet: Sheet1
Supplementary Data 2 Plasmids used in this study
Plasmids	Description	Source
pET-28a	pT7, PBR322 ori, Kanar	Novagen
pETDuet-1	pT7, PBR322 ori, Ampr	Novagen
pCDFDuet-1	pT7, CloDF13 ori, Strr	Novagen
pACYCDuet-1	pT7, p15A ori, Chlr	Novagen
pET-28a-AjCGT1	pET-28a containing AjCGT1	This study
pET-28a-AjOMT2	pET-28a containing AjOMT2	This study
pET-pobA**-UbiC	pETDuet-1 containing Y385F/T294A pobA and UbiC	This study
pCDF-pobA**-UbiC	pCDFDuet-1 containing Y385F/T294A pobA and UbiC	This study
pACYC-pobA**-UbiC	pACYCDuet-1 containing Y385F/T294A pobA and UbiC	This study
pET-AjOMT2-AjCGT1	pETDuet-1 containing AjOMT2 and AjCGT1	This study
pCDF-AjOMT2-AjCGT1	pCDFDuet-1 containing AjOMT2 and AjCGT1	This study
pACYC-AjOMT2-AjCGT1	pCDFDuet-1 containing AjOMT2 and AjCGT1	This study
pET-28a-AjOMT2-157A	pET-28a containing AjOMT2-157A	This study
pET-28a-AjOMT2-158A	pET-28a containing AjOMT2-158A	This study
pET-28a-AjOMT2-159A	pET-28a containing AjOMT2-159A	This study
pET-28a-AjOMT2-160A	pET-28a containing AjOMT2-160A	This study
pET-28a-AjOMT2-185A	pET-28a containing AjOMT2-185A	This study
pET-28a-AjOMT2-203A	pET-28a containing AjOMT2-203A	This study
pET-AjOMT2-157A-AjCGT1	pETDuet-1 containing AjOMT2-157A and AjCGT1	This study
pET-AjOMT2-158A-AjCGT1	pETDuet-1 containing AjOMT2-158A and AjCGT1	This study
pET-AjOMT2-185A-AjCGT1	pETDuet-1 containing AjOMT2-185A and AjCGT1	This study
pET-AjOMT2-203A-AjCGT1	pETDuet-1 containing AjOMT2-203A and AjCGT1	This study
pET-AjOMT2-159A-AjCGT1	pETDuet-1 containing AjOMT2-159A and AjCGT1	This study
pET-AjOMT2-160A-AjCGT1	pETDuet-1 containing AjOMT2-160A and AjCGT1	This study
pET-AjOMT2-203S-AjCGT1	pETDuet-1 containing AjOMT2-203S and AjCGT1	This study
pET-AjOMT2-203T-AjCGT1	pETDuet-1 containing AjOMT2-203T and AjCGT1	This study
pET-AjOMT2-203D-AjCGT1	pETDuet-1 containing AjOMT2-203D and AjCGT1	This study
pET-AjOMT2-203F-AjCGT1	pETDuet-1 containing AjOMT2-203F and AjCGT1	This study
pET-AjOMT2-203M-AjCGT1	pETDuet-1 containing AjOMT2-203M and AjCGT1	This study
pET-AjOMT2-203E-AjCGT1	pETDuet-1 containing AjOMT2-203E and AjCGT1	This study
pET-AjOMT2-203H-AjCGT1	pETDuet-1 containing AjOMT2-203H and AjCGT1	This study
pET-AjOMT2-203Q-AjCGT1	pETDuet-1 containing AjOMT2-203Q and AjCGT1	This study
pET-AjOMT2-203R-AjCGT1	pETDuet-1 containing AjOMT2-203R and AjCGT1	This study
pET-AjOMT2-203C-AjCGT1	pETDuet-1 containing AjOMT2-203C and AjCGT1	This study
pET-AjOMT2-203I-AjCGT1	pETDuet-1 containing AjOMT2-203I and AjCGT1	This study
pET-AjOMT2-203K-AjCGT1	pETDuet-1 containing AjOMT2-203K and AjCGT1	This study
pET-AjOMT2-203L-AjCGT1	pETDuet-1 containing AjOMT2-203L and AjCGT1	This study
pET-AjOMT2-203N-AjCGT1	pETDuet-1 containing AjOMT2-203N and AjCGT1	This study
pET-AjOMT2-203P-AjCGT1	pETDuet-1 containing AjOMT2-203P and AjCGT1	This study
pET-AjOMT2-203V-AjCGT1	pETDuet-1 containing AjOMT2-203V and AjCGT1	This study
pET-AjOMT2-203W-AjCGT1	pETDuet-1 containing AjOMT2-203W and AjCGT1	This study
pET-AjOMT2-203G-AjCGT1	pETDuet-1 containing AjOMT2-203G and AjCGT1	This study
pET-28a-AjCGT1-23A	pET-28a containing AjCGT1-23A	This study
pET-28a-AjCGT1-27A	pET-28a containing AjCGT1-27A	This study
pET-28a-AjCGT1-84A	pET-28a containing AjCGT1-84A	This study
pET-28a-AjCGT1-85A	pET-28a containing AjCGT1-85A	This study
pET-28a-AjCGT1-92A	pET-28a containing AjCGT1-92A	This study
pET-28a-AjCGT1-121A	pET-28a containing AjCGT1-121A	This study
pET-28a-AjCGT1-142A	pET-28a containing AjCGT1-142A	This study
pET-28a-AjCGT1-147A	pET-28a containing AjCGT1-147A	This study
pET-28a-AjCGT1-151A	pET-28a containing AjCGT1-151A	This study
pET-28a-AjCGT1-188A	pET-28a containing AjCGT1-188A	This study
pET-28a-AjCGT1-367A	pET-28a containing AjCGT1-367A	This study
pET-28a-AjCGT1-368A	pET-28a containing AjCGT1-368A	This study
pET-28a-AjCGT1-369A	pET-28a containing AjCGT1-369A	This study
pET-28a-AjCGT1-370A	pET-28a containing AjCGT1-370A	This study
pET-AjOMT2-AjCGT1-328A	pETDuet-1 containing AjOMT2 and AjCGT1-328A	This study
pET-AjOMT2-AjCGT1-329A	pETDuet-1 containing AjOMT2 and AjCGT1-329A	This study
pET-AjOMT2-AjCGT1-331A	pETDuet-1 containing AjOMT2 and AjCGT1-331A	This study
pET-AjOMT2-AjCGT1-332E	pETDuet-1 containing AjOMT2 and AjCGT1-332E	This study
pET-AjOMT2-AjCGT1-332K	pETDuet-1 containing AjOMT2 and AjCGT1-332K	This study
pET-AjOMT2-AjCGT1-332V	pETDuet-1 containing AjOMT2 and AjCGT1-332V	This study
pET-AjOMT2-AjCGT1-332Y	pETDuet-1 containing AjOMT2 and AjCGT1-332Y	This study
pET-AjOMT2-AjCGT1-332F	pETDuet-1 containing AjOMT2 and AjCGT1-332F	This study
pET-AjOMT2-AjCGT1-332D	pETDuet-1 containing AjOMT2 and AjCGT1-332D	This study
pET-AjOMT2-AjCGT1-332Q	pETDuet-1 containing AjOMT2 and AjCGT1-332Q	This study
pET-AjOMT2*-AjCGT1*	pETDuet-1 containing AjOMT2-203T and AjCGT1-332F	This study
pET-AjOMT2opt-AjCGT1	pETDuet-1 containing AjCGT1 and codon optimized AjOMT2	This study
pET-AjOMT2-AjCGT1opt	pETDuet-1 containing AjOMT2 and codon optimized AjCGT1	This study
pET-AjOMT2opt-AjCGT1opt	pETDuet-1 containing codon optimized AjOMT2 and AjCGT1	This study
pET-AjOMT2*opt-AjCGT1opt	pETDuet-1 containing codon optimized AjOMT2-203T and AjCGT1	This study
pET-AjOMT2opt-AjCGT1*opt	pETDuet-1 containing codon optimized AjOMT2-203T and AjCGT1-332F	This study
pACYCDuet-metK	pACYCDuet-1 containing metK	This study
pACYCDuet-mtn-luxS	pACYCDuet-1 containing mtn and luxS	This study
pACYCDuet-galU-pgm	pACYCDuet-1 containing galU and pgm	This study
