# Supplementary material for: Unravelling and reconstructing the biosynthetic pathway of bergenin
Source: Nat Commun. 2024 Apr 26;15:3539. doi: 10.1038/s41467-024-47502-2 (PMC11053098; doi:10.1038/s41467-024-47502-2)
Supplement: Supplementary file 7 — Source Data [file 41467_2024_47502_MOESM7_ESM.xlsx]

## Sheet: Fig. 2b
Fig. 2b
			Bergenin content (% of dry weight)				Average		Standard deviation
	Leaf		0.279	0.295	0.265		0.279667		0.0150111
	Stem		0.089	0.078	0.096		0.0876667		0.00907377
	Rhizome		0.079	0.076	0.086		0.0803333		0.0051316

## Sheet: Fig. 3b
Fig. 3c
	3, 4-DHBA 48 h
				Titer (mg/L)			Average		Standard deviation
	A1		12.17	11.93	10.8		11.6333		0.731596
	A2		14.05	14.37			14.21		0.226274
	A3		18.65	29.7	26.62		24.99		5.70248
	A4		15.09	14.13	18.56		15.9267		2.3305
	A5		16.36	17.25	16.28		16.63		0.538424
	A6		16.23	16.64	20.57		17.8133		2.39613
	GA 48 h
				Titer (mg/L)			Average
	A1		166.45	169.65	159.62		165.24		5.12331
	A2		156.37	180.31			168.34		16.9281
	A3		179	144.64	112.22		145.287		33.3947
	A4		227.98	223.89	262.76		238.21		21.359
	A5		44.69	40.98	44.02		43.23		1.97714
	A6		56.46	65	57.32		59.5933		4.70201
	4-OMGA 48 h
				Titer (mg/L)			Average
	A1		35.0143	32.441	19.3033		28.9195		8.42673
	A2		115.883	125.658			120.771		6.91145
	A3		11.1769	13.1972	18.9534		14.4425		4.03506
	A4		22.4635	19.8563	18.5245		20.2814		2.00364
	A5		80	52.4523	70.0595		67.5039		13.9505
	A6		70.1046	84.3823	60.7028		71.7299		11.9231
	4-OMGA-Glc 48 h
				Titer (mg/L)			Average
	A1		344.39	377.73	346.01		356.043		18.7987
	A2		271.12	299.38			285.25		19.9828
	A3		445.06	418.59	390.74		418.13		27.1629
	A4		429.32	362.72	349.63		380.557		42.7345
	A5		110.11	50.91	62.86		74.6267		31.305
	A6		311.45	382.53	351.14		348.373		35.6207

## Sheet: Fig. 4
Fig. 4b
		Relative activity (%)
		1	2	3		Average		Standard deviation
	WT	98.8	85.11	116.09		100		15.5248
	D157A	0	0	0		0		0
	K158A	0	0	0		0		0
	E159A	57.24	57.38	60.01		58.21		1.56042
	N160A	0	0	0		0		0
	W185A	30.23	11.36	0		13.8633		15.2697
	Y203A	118.18	141.59	112.27		124.013		15.506
Fig. 4c
		Relative activity (%)
		1	2	3		Average		Standard deviation
	WT	96.83	101.9	101.27		100		2.76331
	Y203T	133.78	133.93	125		130.903		5.11299
	Y203P	130.22	128.05	128.84		129.037		1.09829
	Y203I	132.61	110.41	140.4		127.807		15.5613
	Y203E	116.95	130.05	130.37		125.79		7.65734
	Y203A	118.18	141.59	112.27		124.013		15.506
	Y203W	114.37	117.78	130.22		120.79		8.3427
	Y203S	111.31	119.05	125		118.453		6.86448
	Y203G	100.87	120.09	107.27		109.41		9.78707
	Y203H	92.35	93.93	100.99		95.7567		4.60054
	Y203D	101.78	91.57	83.92		92.4233		8.96053
	Y203C	95.84	90.91	89.53		92.0933		3.31726
	Y203V	92.43	93.6	88.16		91.3967		2.86343
	Y203F	79.92	59.16	83.92		74.3333		13.2918
	Y203M	59.76	65.12	54.34		59.74		5.39003
	Y203Q	57.21	53.17	50.1		53.4933		3.56601
	Y203N	40.5	53.57	62.42		52.1633		11.0275
	Y203L	60.61	30.48	34.41		41.8333		16.3794
	Y203R	37.56	42.42	43.54		41.1733		3.17895
	Y203K	32.81	41.28	44.5		39.53		6.03829
Fig. 4d
		Relative activity (%)
		1	2	3		Average		Standard deviation
	WT	78.56	95.6	125.84		100		23.9451
	H23A	0	0	0		0		0
	H27A	26.48	26.4	19.93		24.27		3.75876
	L84A	73.05	79.48	71.67		74.7333		4.16824
	N85A	97.8	87.73	96.3		93.9433		5.43292
	W92A	0	0	0		0		0
	V121A	45.63	49.2	32.11		42.3133		9.01483
	T142A	3.08	4.62	4.42		4.04		0.837377
	F147A	2.13	2.92	2.46		2.50333		0.396779
	W151A	0	0	0		0		0
	F188A	33.73	28.7	27.98		30.1367		3.13267
	H367A	23.09	23.77	26.89		24.5833		2.02636
	G368A	7.88	6.15	6.73		6.92		0.880511
	D369A	0	0	0		0		0
	Q370A	2.91	2.95	4.07		3.31		0.658483
Fig. 4e
		Relative activity (%)
		1	2	3		Average		Standard deviation
	WT	102.57	101.15	96.28		100		3.29892
	V328A	129.4	128.14	105.03		120.857		13.7208
	E329A	0	11.13	0		3.71		6.42591
	E331A	113	106.38	113.89		111.09		4.10318
	A332F	147.2	119.36	148.2		138.253		16.3697
	A332D	133.52	117.05	127.37		125.98		8.32252
	A332E	127.39	128.64	110.55		122.193		10.1028
	A332K	103.87	140.89	112.64		119.133		19.3454
	A332Y	89.8	120.99	122.24		111.01		18.379
	A332V	83.72	82.54	98.5		88.2533		8.89347
	A332Q	22.26		21.14		21.7		0.79196
Fig. 4g
		Relative activity (%)
		1	2	3		Average		Standard deviation
	E1	102.57	101.15	96.28		100		3.29892
	M1	133.78	133.93	125		130.903		5.11299
	M2	147.2	119.36	148.2		138.253		16.3697
	M3	51.7	69.89	92.69		71.4267		20.5382
Fig. 4i
		Relative activity (%)
		1	2	3		Average		Standard deviation
	M2	106.47	86.33	107.19		99.9967		11.8412
	Y1	118.61	112.98	110.12		113.903		4.31966
	Y2	82.46	99.69	79.03		87.06		11.0715
	Y3	151.9	146.95	151.97		150.273		2.8783
	Y4	170.35	167.19	158.66		165.4		6.04707
	Y5	144.34	139.69	148.27		144.1		4.29503

## Sheet: Fig. 5d
Fig. 5d
3, 4-DHBA-48 h
		Titer (mg/L)
		1	2	3		Average		Standard deviation
	A3	18.65	29.7	26.62		24.99		5.70248
	D1	187.52	177.34	213.25		192.703		18.5076
	D2	117.21	83.63	116.46		105.767		19.1746
	D3	115.1	122.38	119.53		119.003		3.66846
	D4	171.04	187.51			179.275		11.646
	D5	165.19	151.8	143.62		153.537		10.8894
GA-48 h
		Titer (mg/L)
		1	2	3		Average		Standard deviation
	A3	179	144.64	112.22		145.287		33.3947
	D1	418.34	507.44	406.77		444.183		55.0865
	D2	142.85	266.6	370.63		260.027		114.032
	D3	237.05	203.44	233.04		224.51		18.357
	D4	709.53	683.31			696.42		18.5403
	D5	556.18	564.29	594.58		571.683		20.2395
4-OMGA-Glc-48 h
			Titer (mg/L)
		1	2	3		Average		Standard deviation
	A3	445.06	418.59	390.74		418.13		27.1629
	D1	558.26	567.4	554.74		560.133		6.5346
	D2	366.58	457.3	417.34		413.74		45.467
	D3	395.4	345.95	430.89		390.747		42.6608
	D4	631.6	587.33			609.465		31.3036
	D5	281.64	300.72	332.55		304.97		25.7197

## Sheet: Fig. 6
Fig. 6
3, 4-DHBA
			Titer (mg/L)
	Time	1	2	3		Average		Standard deviation
	0	0	0	0		0		0
	6	0	0	0		0		0
	24	316.506	310.45	316.02		314.325		3.36518
	36	26.819	55.5703	45.75		42.7131		14.6142
	48	34.9164	33.3191	39.26		35.8318		3.07443
	60	32.0768	43.2356	40.56		38.6241		5.82587
	72	44.5002	48.0497	46.93		46.4933		1.81462
	84	44.4558	39.3533	40.97		41.593		2.60766
GA
			Titer (mg/L)
	Time	1	2	3		Average		Standard deviation
	0	0	0	0		0		0
	6	0	0	0		0		0
	24	82.7578	57.1412	67.18		69.0263		12.9077
	36	18.4942	65.2852	43.36		42.3798		23.4109
	48	0	17.1615	9.48		8.88051		8.59646
	60	0	20.7153	9.24		9.98509		10.3777
	72	0	16.1991	7.44		7.87969		8.10848
	84	0	13.5338	5.73		6.42125		6.79331
4-OMGA-Glc										Bergenin	Calculated from 4-OMGA-Glc
			Titer (mg/L)								Titer (mg/L)
	Time	1	2	3		Average		Standard deviation			Average
	0	0	0	0		0		0			0
	6	0	0	0		0		0			0
	24	141.558	84.3096	110.93		112.266		28.6475			106.425
	36	1100.46	1187.75	1146.87		1145.03		43.6701			1085.46
	48	1335.96	1409.47	1380.46		1375.3		37.0267			1303.75
	60	1369.57	1599.87	1501.26		1490.23		115.542			1412.71
	72	1297.36	1517.14	1402.53		1405.68		109.922			1332.55
	84	1272.97	1308.86	1278.71		1286.85		19.2778			1219.9
OD600
			Titer (mg/L)
	Time	1	2	3		Average		Standard deviation
	0	0	0	0		0		0
	6	22.5	22.1	22.2		22.2667		0.208167
	24	47.7	50.1	49		48.9333		1.20139
	36	59.3	64.7	62.7		62.2333		2.73008
	48	71	69.2	70.3		70.1667		0.907377
	60	74.3	70.6	72.7		72.5333		1.85562
	72	74.5	79.2	77.5		77.0667		2.37978
	84	74.5	74.1	74.2		74.2667		0.208167

## Sheet: Supplementary Fig. 4
		Uncropped versions of SDS-PAGE-gel for AjCGT1											Uncropped versions of SDS-PAGE-gel for AjCGT2

## Sheet: Supplementary Fig. 14
Supplementary Fig. 16
GA		Relative activity (%)
		1	2	3		Average		Standard deviation
	WT	103.73	117.13	79.15		100.003		19.2623
	H23A	0	0	0		0		0
	H27A	43.16	40.52	45.25		42.9767		2.37032
	L84A	63.69	75.31	66.96		68.6533		5.99221
	N85A	96.22	93.69	98.27		96.06		2.29419
	W92A	0	0	0		0		0
	V121A	65.36	75.9	81.91		74.39		8.37769
	T142A	2.42	9.89	8.25		6.85333		3.92597
	F147A	10.25	9.62	14.61		11.4933		2.71743
	W151A	0	0	0		0		0
	F188A	23.8	20.89	21.68		22.1233		1.5048
	H367A	20.15	21.52	16.65		19.44		2.51143
	G368A	0	0	0		0		0
	D369A	0	0	0		0		0
	Q370A	7.74	0	0		2.58		4.46869
4-OMGA		Relative activity (%)
		1	2	3		Average		Standard deviation
	WT	78.56	95.6	125.84		100		23.9451
	H23A	0	0	0		0		0
	H27A	26.48	26.4	19.93		24.27		3.75876
	L84A	73.05	79.48	71.67		74.7333		4.16824
	N85A	97.8	87.73	96.3		93.9433		5.43292
	W92A	0	0	0		0		0
	V121A	45.63	49.2	32.11		42.3133		9.01483
	T142A	3.08	4.62	4.42		4.04		0.837377
	F147A	2.13	2.92	2.46		2.50333		0.396779
	W151A	0	0	0		0		0
	F188A	33.73	28.7	27.98		30.1367		3.13267
	H367A	23.09	23.77	26.89		24.5833		2.02636
	G368A	7.88	6.15	6.73		6.92		0.880511
	D369A	0	0	0		0		0
	Q370A	2.91	2.95	4.07		3.31		0.658483
phloretin		Relative activity (%)
		1	2	3		Average		Standard deviation
	WT		103.26	96.74		100		4.61034
	H23A	0	0	0		0		0
	H27A	16.28	17.52	17.88		17.2267		0.839365
	W92A	15.59	14.19	16.38		15.3867		1.10907
	V121A	68.97	77.2	73.74		73.3033		4.13234
	T142A	0	2.13	2.63		1.58667		1.39665
	F147A	49.25	52.56	56.84		52.8833		3.80532
	W151A	0	0	0		0		0
	F188A	50.17	50.01	63.64		54.6067		7.82351
	H367A	51.71	56.37	67.87		58.65		8.31776
	G368A	2.69	2.63	2.21		2.51		0.261534
	D369A	0	0	0		0		0
	Q370A	2.9	2.58	3.51		2.99667		0.472476

## Sheet: Supplementary Fig.17
Supplementary Fig. 17a
			Relative activity (%)
	pH		1	2	3		Average		Standard deviation
	N5		0	0	0		0		0
	N6		11.15	11	8.36		10.17		1.5693
	P6		81.94	85.73	80.92		82.8633		2.53445
	P7		98.77	92.4	90.44		93.87		4.35522
	T7		84.83	96.25	93.7		91.5933		5.99438
	T8		111.6	103.6	84.8		100		13.7579
	T9		0	0	0		0		0
	T10		0	0	0		0		0
	C10		0	0	0		0		0
	C11		0	0	0		0		0
Supplementary Fig. 17b
			Relative activity (%)
	temperature		1	2	3		Average		Standard deviation
	20		83.54	79.42			81.48		2.91328
	25		90.25	89.53	85.2		88.3267		2.7316
	30		86.64	89.96			88.3		2.34759
	35		95.16	100	102.96		99.3733		3.93758
	40		83.39	85.99	84.62		84.6667		1.30063
	45		73.36	77.69	83.39		78.1467		5.03057
	50		21.88	23.61	19.78		21.7567		1.91798
	55		13.94	14.8	7.29		12.01		4.11019
	60		0	0	0		0		0
Supplementary Fig. 17c
			Relative activity (%)
	Divalent cations		1	2	3		Average		Standard deviation
	CK		72.48	66.74			69.61		4.05879
	EDTA		100	98.85			99.425		0.813173
	Mg2+		59.29	55.05	56.88		57.0733		2.1266
	Ba2+		0	0	0		0		0
	Ca2+		0	0	0		0		0
	Cu2+		0	0	0		0		0
	Fe2+		0	0	0		0		0
	Mn2+		0	0	0		0		0
	Ni2+		0	0	0		0		0
	Sn2+		0	0	0		0		0
	Sr2+		0	0	0		0		0
	Zn2+		0	0	0		0		0

## Sheet: Supplementary Fig.18
Fig. 18a
			Relative activity (%)
	pH		1	2	3		Average		Standard deviation
	N5		0	0	0		0		0
	N6		0	0	0		0		0
	P6		24.54	21.66			23.1		2.03647
	P7		58.66	56.04	53.74		56.1467		2.46173
	P8		100	88.88			94.44		7.86303
	T8			85.24	75.59		80.415		6.82358
	T9			65.88	71.69		68.785		4.10829
	C9		80.58		83.83		82.205		2.2981
	C10		55.08		53.8		54.44		0.905097
	C11		0	0	0		0		0
Fig. 18b
			Relative activity (%)
	temperature		1	2	3		Average		Standard deviation
	20		52.34	49.77	60.38		54.1633		5.53502
	25		59.64	54.79	57.64		57.3567		2.43738
	30		67.39	76.4	67.5		70.43		5.17046
	35		72.86	86.55	77.71		79.04		6.94123
	40		80.56	94.81	100		91.79		10.0657
	45		91.96	81.01	78.96		83.9767		6.98934
	50		57.87	56.84	48.97		54.56		4.8684
	55		45.04	40.31	26.8		37.3833		9.46564
	60		26.23	22.35	22.29		23.6233		2.25764
Supplementary Fig.18 c
			Relative activity (%)
	Divalent cations		1	2	3		Average		Standard deviation
	CK		105.6	100.71	93.7		100.003		5.98139
	EDTA		70.18	72.01			71.095		1.29401
	Mg2+		136.05	133.64	130.5		133.397		2.78299
	Ca2+		97.05	83.76			90.405		9.39745
	Ba2+		103.41	78.43	87.49		89.7767		12.646
	Mn2+		97.49	108.37	80.7		95.52		13.9398
	Fe2+		72.81	74.42	78.65		75.2933		3.01636
	Sr2+		67.84	72.59	68.06		69.4967		2.68116
	Ni2+		51.85	61.05			56.45		6.50538
	Sn2+		49.51	53.97			51.74		3.1537
	Zn2+		14.09	12.05	22.27		16.1367		5.40867
	Cu2+		8.47	13.22	9.49		10.3933		2.50053

## Sheet: Supplementary Fig.19
Supplementary Fig.19
		V/(nM·min-1·mg-1)
	Concentration (μM)	1	2	3
	4000	303.68	305.09	320.6
	2000	362.67	260.43	275.94
	1000	311.9	320.13	333.99
	800	314.72	290.75	338.69
	400	270.54	274.77	274.06
	200	163.24	137.97	154.89
	100	27.7	31.73	33.73
	40	11.49	12.2	10.66

[truncated: 6 more sheets: Supplementary Fig. 23, Supplementary Fig.28, Supplementary Fig.29, Supplementary Fig.30, Supplementary Fig. 39, Supplementary Fig. 47]
